# Supplementary material for: Conflict of interest and signal interference lead to the breakdown of honest signaling
Source: Evolution. 2015 Sep 8;69(9):2371–83. doi: 10.1111/evo.12751 (PMC4862024; doi:10.1111/evo.12751)
Supplement: Supplementary file 2 — Table S1. List of SNPs from individual isolates. [file EVO-69-2371-s002.xlsx]

## Sheet: TableS1_snps_annotated-1.csv
	genbank_position	genbank_base	snp	block	treat	clone	variable	within_feature	region	distance_to_feature	feature	no_of_features	no_of_annotations	geneID	transcriptID	est_no_stop_codon	codon	amino_acid	synonymous
1	476666	A	C	1	high_R	A	B11A	Y	Exonic	NA	gene	1	[1/1]	Locus_tag:PA0427	Gene: oprM	1	GC[A/C]	[A/A]	Y
2	1856058	A	G	1	high_R	A	B11A	Y	Exonic	NA	gene	1	[1/1]	Locus_tag:PA1710	Gene: exsC	1	G[A/G]G	[E/G]	N
3	2426497	G	C	1	high_R	A	B11A	Y	Exonic	NA	gene	1	[1/1]	Locus_tag:PA2207	Gene: -	0	[C/G]CA	[P/A]	N
4	4333578	T	G	1	high_R	A	B11A	Y	Exonic	NA	gene	1	[1/1]	Locus_tag:PA3870	Gene: moaA1	^0	C[A/C]C	[H/P]	N
5	5743461	C	G,T	1	high_R	A	B11A	Y	Exonic	NA	gene	1	[1/1]	Locus_tag:PA5100	Gene: hutU	2	AC[G/C]	[T/T]	Y
6	4448856	G	C	1	high_R	C	B11C	N	Intronic	638	gene	NA	NA	Locus_tag:PA3969	Gene: -	NA	NA	NA	NA
7	1481115	C	G	2	high_R	C	B21C	N	Intronic	64	gene	NA	NA	Locus_tag:PA1367	Gene: -	NA	NA	NA	NA
8	4333578	T	G	2	high_R	C	B21C	Y	Exonic	NA	gene	1	[1/1]	Locus_tag:PA3870	Gene: moaA1	^0	C[A/C]C	[H/P]	N
9	4448855	C	G	2	high_R	C	B21C	N	Intronic	637	gene	NA	NA	Locus_tag:PA3969	Gene: -	NA	NA	NA	NA
10	4448856	G	C	2	high_R	C	B21C	N	Intronic	638	gene	NA	NA	Locus_tag:PA3969	Gene: -	NA	NA	NA	NA
11	5380618	C	T	2	high_R	C	B21C	Y	Exonic	NA	gene	1	[1/1]	Locus_tag:PA4793	Gene: -	1	G[C/T]C	[A/V]	N
12	5743462	G	C,A	2	high_R	C	B21C	Y	Exonic	NA	gene	1	[1/1]	Locus_tag:PA5100	Gene: hutU	2	A[C/G]G	[T/R]	N
13	6129384	T	G	2	high_R	D	B21D	Y	Exonic	NA	gene	1	[1/1]	Locus_tag:PA5442	Gene: -	^0	TC[A/C]	[S/S]	Y
14	1481097	A	G	3	high_R	A	B31A	N	Intronic	46	gene	NA	NA	Locus_tag:PA1367	Gene: -	NA	NA	NA	NA
15	4448856	G	C	3	high_R	A	B31A	N	Intronic	638	gene	NA	NA	Locus_tag:PA3969	Gene: -	NA	NA	NA	NA
16	4448855	C	G,A	3	high_R	C	B31C	N	Intronic	637	gene	NA	NA	Locus_tag:PA3969	Gene: -	NA	NA	NA	NA
17	4448856	G	C	3	high_R	C	B31C	N	Intronic	638	gene	NA	NA	Locus_tag:PA3969	Gene: -	NA	NA	NA	NA
18	4924552	C	G	3	high_R	C	B31C	Y	Exonic	NA	gene	1	[1/1]	Locus_tag:PA4394	Gene: -	15	C[G/C]T	[R/P]	N
19	4924553	G	C,A	3	high_R	C	B31C	Y	Exonic	NA	gene	1	[1/1]	Locus_tag:PA4394	Gene: -	15	[C/G]GT	[R/G]	N
20	5743462	G	C	3	high_R	C	B31C	Y	Exonic	NA	gene	1	[1/1]	Locus_tag:PA5100	Gene: hutU	2	A[C/G]G	[T/R]	N
21	721670	A	G	4	high_R	B	B41B	N	Intronic	427	gene	NA	NA	Locus_tag:PA4280.5	Gene: -	NA	NA	NA	NA
22	4448855	C	G	4	high_R	B	B41B	N	Intronic	637	gene	NA	NA	Locus_tag:PA3969	Gene: -	NA	NA	NA	NA
23	4448856	G	C	4	high_R	B	B41B	N	Intronic	638	gene	NA	NA	Locus_tag:PA3969	Gene: -	NA	NA	NA	NA
24	4924552	C	G,T	4	high_R	B	B41B	Y	Exonic	NA	gene	1	[1/1]	Locus_tag:PA4394	Gene: -	15	C[G/C]T	[R/P]	N
25	4924553	G	C	4	high_R	B	B41B	Y	Exonic	NA	gene	1	[1/1]	Locus_tag:PA4394	Gene: -	15	[C/G]GT	[R/G]	N
26	5743461	C	G	4	high_R	B	B41B	Y	Exonic	NA	gene	1	[1/1]	Locus_tag:PA5100	Gene: hutU	2	AC[G/C]	[T/T]	Y
27	5743462	G	C	4	high_R	B	B41B	Y	Exonic	NA	gene	1	[1/1]	Locus_tag:PA5100	Gene: hutU	2	A[C/G]G	[T/R]	N
28	4448855	C	G	4	high_R	C	B41C	N	Intronic	637	gene	NA	NA	Locus_tag:PA3969	Gene: -	NA	NA	NA	NA
29	4924553	G	C	4	high_R	C	B41C	Y	Exonic	NA	gene	1	[1/1]	Locus_tag:PA4394	Gene: -	15	[C/G]GT	[R/G]	N
30	1856058	A	G	5	high_R	C	B51C	Y	Exonic	NA	gene	1	[1/1]	Locus_tag:PA1710	Gene: exsC	1	G[A/G]G	[E/G]	N
31	4448855	C	G,A	5	high_R	E	B51E	N	Intronic	637	gene	NA	NA	Locus_tag:PA3969	Gene: -	NA	NA	NA	NA
32	4448856	G	C	5	high_R	E	B51E	N	Intronic	638	gene	NA	NA	Locus_tag:PA3969	Gene: -	NA	NA	NA	NA
33	5743462	G	C	5	high_R	E	B51E	Y	Exonic	NA	gene	1	[1/1]	Locus_tag:PA5100	Gene: hutU	2	A[C/G]G	[T/R]	N
34	971698	G	A	1	low_R	D	B13D	N	Intronic	160	gene	NA	NA	Locus_tag:PA0887.1	Gene: -	NA	NA	NA	NA
35	4448855	C	G	1	low_R	E	B13E	N	Intronic	637	gene	NA	NA	Locus_tag:PA3969	Gene: -	NA	NA	NA	NA
36	4924552	C	G	1	low_R	E	B13E	Y	Exonic	NA	gene	1	[1/1]	Locus_tag:PA4394	Gene: -	15	C[G/C]T	[R/P]	N
37	4924553	G	C	1	low_R	E	B13E	Y	Exonic	NA	gene	1	[1/1]	Locus_tag:PA4394	Gene: -	15	[C/G]GT	[R/G]	N
38	5743461	C	G	1	low_R	E	B13E	Y	Exonic	NA	gene	1	[1/1]	Locus_tag:PA5100	Gene: hutU	2	AC[G/C]	[T/T]	Y
39	5743462	G	C	1	low_R	E	B13E	Y	Exonic	NA	gene	1	[1/1]	Locus_tag:PA5100	Gene: hutU	2	A[C/G]G	[T/R]	N
40	971698	G	A	2	low_R	B	B23B	N	Intronic	160	gene	NA	NA	Locus_tag:PA0887.1	Gene: -	NA	NA	NA	NA
41	1559030	C	T	2	low_R	B	B23B	Y	Exonic	NA	gene	1	[1/1]	Locus_tag:PA1431	Gene: rsaL	3	TG[G/A]	[W/-]	N
42	1588798	C	T	2	low_R	B	B23B	Y	Exonic	NA	gene	1	[1/1]	Locus_tag:PA1458	Gene: -	8	AA[C/T]	[N/N]	Y
43	4448855	C	G,T	2	low_R	B	B23B	N	Intronic	637	gene	NA	NA	Locus_tag:PA3969	Gene: -	NA	NA	NA	NA
44	4924553	G	C,T	2	low_R	B	B23B	Y	Exonic	NA	gene	1	[1/1]	Locus_tag:PA4394	Gene: -	15	[C/G]GT	[R/G]	N
45	5743461	C	G	2	low_R	B	B23B	Y	Exonic	NA	gene	1	[1/1]	Locus_tag:PA5100	Gene: hutU	2	AC[G/C]	[T/T]	Y
46	5743462	G	C	2	low_R	B	B23B	Y	Exonic	NA	gene	1	[1/1]	Locus_tag:PA5100	Gene: hutU	2	A[C/G]G	[T/R]	N
47	1609369	T	G	2	low_R	D	B23D	N	Intronic	369	gene	NA	NA	Locus_tag:PA1484	Gene: -	NA	NA	NA	NA
48	4448855	C	G	2	low_R	D	B23D	N	Intronic	637	gene	NA	NA	Locus_tag:PA3969	Gene: -	NA	NA	NA	NA
49	4448856	G	C	2	low_R	D	B23D	N	Intronic	638	gene	NA	NA	Locus_tag:PA3969	Gene: -	NA	NA	NA	NA
50	4924553	G	C,A	2	low_R	D	B23D	Y	Exonic	NA	gene	1	[1/1]	Locus_tag:PA4394	Gene: -	15	[C/G]GT	[R/G]	N
51	971698	G	A,C	2	low_R	E	B23E	N	Intronic	160	gene	NA	NA	Locus_tag:PA0887.1	Gene: -	NA	NA	NA	NA
52	1588798	C	T	2	low_R	E	B23E	Y	Exonic	NA	gene	1	[1/1]	Locus_tag:PA1458	Gene: -	8	AA[C/T]	[N/N]	Y
53	1609369	T	G	2	low_R	E	B23E	N	Intronic	369	gene	NA	NA	Locus_tag:PA1484	Gene: -	NA	NA	NA	NA
54	4448855	C	G,A	2	low_R	E	B23E	N	Intronic	637	gene	NA	NA	Locus_tag:PA3969	Gene: -	NA	NA	NA	NA
55	721667	A	G	3	low_R	A	B33A	N	Intronic	430	gene	NA	NA	Locus_tag:PA4280.5	Gene: -	NA	NA	NA	NA
56	1149373	A	C	3	low_R	A	B33A	Y	Exonic	NA	gene	1	[1/1]	Locus_tag:PA1061	Gene: -	8	CC[A/C]	[P/P]	Y
57	1481078	A	G	3	low_R	C	B33C	N	Intronic	27	gene	NA	NA	Locus_tag:PA1367	Gene: -	NA	NA	NA	NA
58	1588798	C	T	3	low_R	C	B33C	Y	Exonic	NA	gene	1	[1/1]	Locus_tag:PA1458	Gene: -	8	AA[C/T]	[N/N]	Y
59	1856058	A	G	3	low_R	C	B33C	Y	Exonic	NA	gene	1	[1/1]	Locus_tag:PA1710	Gene: exsC	1	G[A/G]G	[E/G]	N
60	1984945	C	G	3	low_R	C	B33C	Y	Exonic	NA	gene	1	[1/1]	Locus_tag:PA1825	Gene: -	6	GG[C/G]	[G/G]	Y
61	3143400	C	T	3	low_R	C	B33C	Y	Exonic	NA	gene	1	[1/1]	Locus_tag:PA2787	Gene: cpg2	^0	G[C/T]G	[A/V]	N
62	4924552	C	G	3	low_R	C	B33C	Y	Exonic	NA	gene	1	[1/1]	Locus_tag:PA4394	Gene: -	15	C[G/C]T	[R/P]	N
63	5407466	A	C	3	low_R	C	B33C	Y	Exonic	NA	gene	1	[1/1]	Locus_tag:PA4817	Gene: -	0	GC[A/C]	[A/A]	Y
64	5743462	G	C	3	low_R	C	B33C	Y	Exonic	NA	gene	1	[1/1]	Locus_tag:PA5100	Gene: hutU	2	A[C/G]G	[T/R]	N
65	1523048	A	G	3	low_R	E	B33E	Y	Exonic	NA	gene	1	[1/1]	Locus_tag:PA1400	Gene: -	^0	[A/G]GC	[S/G]	N
66	4232187	G	C	3	low_R	E	B33E	Y	Exonic	NA	gene	1	[1/1]	Locus_tag:PA3773	Gene: -	15	C[G/C]C	[R/P]	N
67	706315	T	G	4	low_R	A	B43A	Y	Exonic	NA	gene	1	[1/1]	Locus_tag:PA0652	Gene: vfr	6	C[A/C]C	[H/P]	N
68	1216534	T	G	4	low_R	A	B43A	N	Intronic	94	gene	NA	NA	Locus_tag:PA1123	Gene: -	NA	NA	NA	NA
69	1856058	A	G	4	low_R	A	B43A	Y	Exonic	NA	gene	1	[1/1]	Locus_tag:PA1710	Gene: exsC	1	G[A/G]G	[E/G]	N
70	2083444	T	G	4	low_R	A	B43A	Y	Exonic	NA	gene	1	[1/1]	Locus_tag:PA1910	Gene: femA	2	[A/C]CC	[T/P]	N
71	2299388	C	T,G	4	low_R	A	B43A	Y	Exonic	NA	gene	1	[1/1]	Locus_tag:PA2089	Gene: -	18	[C/T]CT	[P/S]	N
72	3315799	C	T	4	low_R	A	B43A	Y	Exonic	NA	gene	1	[1/1]	Locus_tag:PA2956	Gene: -	^0	[G/A]CC	[A/T]	N
73	4448855	C	G	4	low_R	A	B43A	N	Intronic	637	gene	NA	NA	Locus_tag:PA3969	Gene: -	NA	NA	NA	NA
74	5407466	A	C	4	low_R	A	B43A	Y	Exonic	NA	gene	1	[1/1]	Locus_tag:PA4817	Gene: -	0	GC[A/C]	[A/A]	Y
75	5743462	G	C	4	low_R	A	B43A	Y	Exonic	NA	gene	1	[1/1]	Locus_tag:PA5100	Gene: hutU	2	A[C/G]G	[T/R]	N
76	706315	T	G	4	low_R	B	B43B	Y	Exonic	NA	gene	1	[1/1]	Locus_tag:PA0652	Gene: vfr	6	C[A/C]C	[H/P]	N
77	2299388	C	T	4	low_R	B	B43B	Y	Exonic	NA	gene	1	[1/1]	Locus_tag:PA2089	Gene: -	18	[C/T]CT	[P/S]	N
78	4448855	C	G	4	low_R	B	B43B	N	Intronic	637	gene	NA	NA	Locus_tag:PA3969	Gene: -	NA	NA	NA	NA
79	4448856	G	C	4	low_R	B	B43B	N	Intronic	638	gene	NA	NA	Locus_tag:PA3969	Gene: -	NA	NA	NA	NA
80	5743461	C	G	4	low_R	B	B43B	Y	Exonic	NA	gene	1	[1/1]	Locus_tag:PA5100	Gene: hutU	2	AC[G/C]	[T/T]	Y
81	706315	T	G	4	low_R	D	B43D	Y	Exonic	NA	gene	1	[1/1]	Locus_tag:PA0652	Gene: vfr	6	C[A/C]C	[H/P]	N
82	1856056	C	G	4	low_R	D	B43D	Y	Exonic	NA	gene	1	[1/1]	Locus_tag:PA1710	Gene: exsC	1	GG[C/G]	[G/G]	Y
83	2299388	C	T	4	low_R	D	B43D	Y	Exonic	NA	gene	1	[1/1]	Locus_tag:PA2089	Gene: -	18	[C/T]CT	[P/S]	N
84	3139094	G	C	4	low_R	D	B43D	Y	Exonic	NA	gene	1	[1/1]	Locus_tag:PA2782	Gene: -	5	[G/C]CC	[A/P]	N
85	3230328	A	C	4	low_R	D	B43D	Y	Exonic	NA	gene	1	[1/1]	Locus_tag:PA2877	Gene: -	6	G[T/G]C	[V/G]	N
86	4333598	T	G	4	low_R	D	B43D	Y	Exonic	NA	gene	1	[1/1]	Locus_tag:PA3870	Gene: moaA1	^0	GC[A/C]	[A/A]	Y
87	4448855	C	G	4	low_R	D	B43D	N	Intronic	637	gene	NA	NA	Locus_tag:PA3969	Gene: -	NA	NA	NA	NA
88	4448856	G	C	4	low_R	D	B43D	N	Intronic	638	gene	NA	NA	Locus_tag:PA3969	Gene: -	NA	NA	NA	NA
89	5743461	C	G	4	low_R	D	B43D	Y	Exonic	NA	gene	1	[1/1]	Locus_tag:PA5100	Gene: hutU	2	AC[G/C]	[T/T]	Y
90	1559286	C	G	5	low_R	B	B53B	Y	Exonic	NA	gene	1	[1/1]	Locus_tag:PA1432	Gene: lasI	^0	T[C/G]G	[S/W]	N
91	1588798	C	T	5	low_R	B	B53B	Y	Exonic	NA	gene	1	[1/1]	Locus_tag:PA1458	Gene: -	8	AA[C/T]	[N/N]	Y
92	4448855	C	G,A,T	5	low_R	B	B53B	N	Intronic	637	gene	NA	NA	Locus_tag:PA3969	Gene: -	NA	NA	NA	NA
93	1559286	C	G	5	low_R	C	B53C	Y	Exonic	NA	gene	1	[1/1]	Locus_tag:PA1432	Gene: lasI	^0	T[C/G]G	[S/W]	N
94	1588798	C	T	5	low_R	C	B53C	Y	Exonic	NA	gene	1	[1/1]	Locus_tag:PA1458	Gene: -	8	AA[C/T]	[N/N]	Y
95	4553952	T	G	5	low_R	E	B53E	Y	Exonic	NA	gene	1	[1/1]	Locus_tag:PA4075	Gene: -	^0	C[A/C]C	[H/P]	N
96	1609369	T	G	1	mid_R	D	B12D	N	Intronic	369	gene	NA	NA	Locus_tag:PA1484	Gene: -	NA	NA	NA	NA
97	1856058	A	G	1	mid_R	D	B12D	Y	Exonic	NA	gene	1	[1/1]	Locus_tag:PA1710	Gene: exsC	1	G[A/G]G	[E/G]	N
98	3341713	T	G	1	mid_R	D	B12D	Y	Exonic	NA	gene	1	[1/1]	Locus_tag:PA2984	Gene: -	^0	[A/C]CC	[T/P]	N
99	4448855	C	G	1	mid_R	D	B12D	N	Intronic	637	gene	NA	NA	Locus_tag:PA3969	Gene: -	NA	NA	NA	NA
100	4924552	C	G	1	mid_R	D	B12D	Y	Exonic	NA	gene	1	[1/1]	Locus_tag:PA4394	Gene: -	15	C[G/C]T	[R/P]	N
101	4924553	G	C	1	mid_R	D	B12D	Y	Exonic	NA	gene	1	[1/1]	Locus_tag:PA4394	Gene: -	15	[C/G]GT	[R/G]	N
102	5407466	A	C	1	mid_R	D	B12D	Y	Exonic	NA	gene	1	[1/1]	Locus_tag:PA4817	Gene: -	0	GC[A/C]	[A/A]	Y
103	4448855	C	G	2	mid_R	A	B22A	N	Intronic	637	gene	NA	NA	Locus_tag:PA3969	Gene: -	NA	NA	NA	NA
104	1984945	C	G	2	mid_R	B	B22B	Y	Exonic	NA	gene	1	[1/1]	Locus_tag:PA1825	Gene: -	6	GG[C/G]	[G/G]	Y
105	4448855	C	G,A	2	mid_R	B	B22B	N	Intronic	637	gene	NA	NA	Locus_tag:PA3969	Gene: -	NA	NA	NA	NA
106	4924553	G	C,T	2	mid_R	B	B22B	Y	Exonic	NA	gene	1	[1/1]	Locus_tag:PA4394	Gene: -	15	[C/G]GT	[R/G]	N
107	1481113	T	G	3	mid_R	C	B32C	N	Intronic	62	gene	NA	NA	Locus_tag:PA1367	Gene: -	NA	NA	NA	NA
108	1856058	A	G	3	mid_R	C	B32C	Y	Exonic	NA	gene	1	[1/1]	Locus_tag:PA1710	Gene: exsC	1	G[A/G]G	[E/G]	N
109	2832654	G	A	3	mid_R	C	B32C	Y	Exonic	NA	gene	1	[1/1]	Locus_tag:PA2515	Gene: xylL	1	C[C/T]G	[P/L]	N
110	4448855	C	G	3	mid_R	C	B32C	N	Intronic	637	gene	NA	NA	Locus_tag:PA3969	Gene: -	NA	NA	NA	NA
111	5012445	A	C	3	mid_R	C	B32C	Y	Exonic	NA	gene	1	[1/1]	Locus_tag:PA4481	Gene: mreB	1	CG[T/G]	[R/R]	Y
112	2832654	G	A	3	mid_R	D	B32D	Y	Exonic	NA	gene	1	[1/1]	Locus_tag:PA2515	Gene: xylL	1	C[C/T]G	[P/L]	N
113	5407466	A	C	3	mid_R	D	B32D	Y	Exonic	NA	gene	1	[1/1]	Locus_tag:PA4817	Gene: -	0	GC[A/C]	[A/A]	Y
114	1856058	A	G	3	mid_R	E	B32E	Y	Exonic	NA	gene	1	[1/1]	Locus_tag:PA1710	Gene: exsC	1	G[A/G]G	[E/G]	N
115	2832654	G	A	3	mid_R	E	B32E	Y	Exonic	NA	gene	1	[1/1]	Locus_tag:PA2515	Gene: xylL	1	C[C/T]G	[P/L]	N
116	1609373	T	G	4	mid_R	A	B42A	N	Intronic	365	gene	NA	NA	Locus_tag:PA1484	Gene: -	NA	NA	NA	NA
117	2083444	T	G	4	mid_R	A	B42A	Y	Exonic	NA	gene	1	[1/1]	Locus_tag:PA1910	Gene: femA	2	[A/C]CC	[T/P]	N
118	4333578	T	G	4	mid_R	A	B42A	Y	Exonic	NA	gene	1	[1/1]	Locus_tag:PA3870	Gene: moaA1	^0	C[A/C]C	[H/P]	N
119	4448855	C	G	4	mid_R	A	B42A	N	Intronic	637	gene	NA	NA	Locus_tag:PA3969	Gene: -	NA	NA	NA	NA
120	4448856	G	C	4	mid_R	A	B42A	N	Intronic	638	gene	NA	NA	Locus_tag:PA3969	Gene: -	NA	NA	NA	NA
121	4924553	G	C	4	mid_R	A	B42A	Y	Exonic	NA	gene	1	[1/1]	Locus_tag:PA4394	Gene: -	15	[C/G]GT	[R/G]	N
122	5407466	A	C	4	mid_R	A	B42A	Y	Exonic	NA	gene	1	[1/1]	Locus_tag:PA4817	Gene: -	0	GC[A/C]	[A/A]	Y
123	1401240	C	T	4	mid_R	C	B42C	N	Intronic	50	gene	NA	NA	Locus_tag:PA1289	Gene: -	NA	NA	NA	NA
124	1856058	A	G	4	mid_R	C	B42C	Y	Exonic	NA	gene	1	[1/1]	Locus_tag:PA1710	Gene: exsC	1	G[A/G]G	[E/G]	N
125	2178659	A	C	4	mid_R	C	B42C	Y	Exonic	NA	gene	1	[1/1]	Locus_tag:PA1992	Gene: ercS	^0	[A/C]CG	[T/P]	N
126	4706501	A	C	4	mid_R	C	B42C	Y	Exonic	NA	gene	1	[1/1]	Locus_tag:PA4206	Gene: mexH	^0	[A/C]CG	[T/P]	N
127	5012451	A	C	4	mid_R	C	B42C	Y	Exonic	NA	gene	1	[1/1]	Locus_tag:PA4481	Gene: mreB	1	GG[T/G]	[G/G]	Y
128	721670	A	G	4	mid_R	D	B42D	N	Intronic	427	gene	NA	NA	Locus_tag:PA4280.5	Gene: -	NA	NA	NA	NA
129	1609369	T	G	4	mid_R	D	B42D	N	Intronic	369	gene	NA	NA	Locus_tag:PA1484	Gene: -	NA	NA	NA	NA
130	4448855	C	G	4	mid_R	D	B42D	N	Intronic	637	gene	NA	NA	Locus_tag:PA3969	Gene: -	NA	NA	NA	NA
131	4448856	G	C	4	mid_R	D	B42D	N	Intronic	638	gene	NA	NA	Locus_tag:PA3969	Gene: -	NA	NA	NA	NA
132	4924552	C	G	4	mid_R	D	B42D	Y	Exonic	NA	gene	1	[1/1]	Locus_tag:PA4394	Gene: -	15	C[G/C]T	[R/P]	N
133	4924553	G	C	4	mid_R	D	B42D	Y	Exonic	NA	gene	1	[1/1]	Locus_tag:PA4394	Gene: -	15	[C/G]GT	[R/G]	N
134	5743461	C	G,T	4	mid_R	D	B42D	Y	Exonic	NA	gene	1	[1/1]	Locus_tag:PA5100	Gene: hutU	2	AC[G/C]	[T/T]	Y
135	5743462	G	C	4	mid_R	D	B42D	Y	Exonic	NA	gene	1	[1/1]	Locus_tag:PA5100	Gene: hutU	2	A[C/G]G	[T/R]	N
136	4924553	G	C,T	5	mid_R	A	B52A	Y	Exonic	NA	gene	1	[1/1]	Locus_tag:PA4394	Gene: -	15	[C/G]GT	[R/G]	N
137	5743461	C	G	5	mid_R	D	B52D	Y	Exonic	NA	gene	1	[1/1]	Locus_tag:PA5100	Gene: hutU	2	AC[G/C]	[T/T]	Y
138	5743462	G	C	5	mid_R	D	B52D	Y	Exonic	NA	gene	1	[1/1]	Locus_tag:PA5100	Gene: hutU	2	A[C/G]G	[T/R]	N
139	4448856	G	C	5	mid_R	E	B52E	N	Intronic	638	gene	NA	NA	Locus_tag:PA3969	Gene: -	NA	NA	NA	NA
